# Supplementary material for: Enhanced soil function and health by soybean root microbial communities during in situ remediation of Cd-contaminated soil with the application of soil amendments
Source: mSystems. 2023 May 18;8(3):e01049-22. doi: 10.1128/msystems.01049-22 (PMC10308949; doi:10.1128/msystems.01049-22)
Supplement: TABLE S1 — Cd concentrations in grains and decreasing rates of the Cd concentrations in soybean grains. [file msystems.01049-22-s0006.csv]

Table S1 Cd concentrations in grains and decreasing rates of the Cd concentrations in soybean grains
Treatment	Cd concentrations (mg kg-1)	Decreasing rates (%)
CK	1.08¡À0.08a	-
Low	0.88¡À0.15ab	13.8¡À8.1
High	0.70¡À0.13b	31.3¡À7.8
Different letters mean significant differences between samples within columns (P < 0.05).
