# Supplementary material for: Enhanced soil function and health by soybean root microbial communities during in situ remediation of Cd-contaminated soil with the application of soil amendments
Source: mSystems. 2023 May 18;8(3):e01049-22. doi: 10.1128/msystems.01049-22 (PMC10308949; doi:10.1128/msystems.01049-22)
Supplement: TABLE S2 — Effects of different treatments on soil properties (Tukey’s HSD test). [file msystems.01049-22-s0007.csv]

Table S2 Effects of different treatments on soil properties (Tukey¡¯s HSD test)
Compartment	Bulk soil			Rhizosphere
Treatment	CK	Low	High	CK	Low	High
pH	5.72¡À0.09b	6.64¡À0.87b	7.57¡À0.19a	5.69¡À0.35b	6.33¡À0.62b	6.57¡À0.53b
SOM (g kg-1)	32.0¡À0.5c	32.4¡À1.7c	33.8¡À0.4bc	33.6¡À0.4bc	34.4¡À0.9b	37.0¡À1.4a
AP (mg kg-1)	21.5¡À2.6b	25.4¡À2.6ab	28.9¡À2.0a	21.4¡À3.5b	22.3¡À3.4b	27.8¡À3.3a
TC (g kg-1)	1.69¡À0.03a	1.70¡À0.03a	1.76¡À0.02a	1.75¡À0.02a	1.72¡À0.05a	1.76¡À0.02a
TN (g kg-1)	0.10¡À0.02a	0.11¡À0.02a	0.12¡À0.03a	0.11¡À0.00a	0.11¡À0.02a	0.11¡À0.01a
NH4+-N (mg kg-1)	1.08¡À0.20a	0.99¡À0.19a	1.27¡À0.28a	1.41¡À0.26a	1.43¡À0.17a	1.56¡À0.52a
NO3--N (mg kg-1)	1.28¡À0.33b	2.04¡À0.27a	2.24¡À0.61a	0.89¡À0.34b	1.19¡À0.17b	1.07¡À0.30b
Total Cd (mg kg-1)	1.67¡À0.16a	1.69¡À0.07a	1.70¡À0.17a	1.66¡À0.10a	1.75¡À0.34a	1.67¡À0.24a
Different letters mean significant differences between samples within rows (P < 0.05).
