# Supplementary material for: Enhanced soil function and health by soybean root microbial communities during in situ remediation of Cd-contaminated soil with the application of soil amendments
Source: mSystems. 2023 May 18;8(3):e01049-22. doi: 10.1128/msystems.01049-22 (PMC10308949; doi:10.1128/msystems.01049-22)
Supplement: TABLE S3 — Effects of compartment and soil amendments treatments on the microbial community base on ANOSIM and PERMANOVA. [file msystems.01049-22-s0008.csv]

Table S3 Effects of compartment and soil amendments treatments on the microbial community base on ANOSIM and PERMANOVA
Trophic levels	Variables	ANOSIM			PERMANOVA
		R	P		R2	P
Bacteria	Compartment	0.0891	0.402		0.0611	0.372
	Treatment	0.0502	0.226		0.1362	0.228
Fungi	Compartment	0.1235	0.033*		0.1171	0.035*
	Treatment	0.0965	0.042*		0.0825	0.031*
AMF	Compartment	0.12	0.049*		0.1382	0.042*
	Treatment	0.0862	0.016*		0.0789	0.011*
Nematode	Compartment	0.1912	0.003**		0.1178	0.001***
	Treatment	0.0187	0.006**		0.0256	0.003**
