# Supplementary material for: Enhanced soil function and health by soybean root microbial communities during in situ remediation of Cd-contaminated soil with the application of soil amendments
Source: mSystems. 2023 May 18;8(3):e01049-22. doi: 10.1128/msystems.01049-22 (PMC10308949; doi:10.1128/msystems.01049-22)
Supplement: TABLE S4 — Difference in relative abundances of functional genes. [file msystems.01049-22-s0009.csv]

Table S4 Difference in relative abundances of functional genes.
Genes	Bulk soil			Rhizosphere
	CK	Low	High	CK	Low	High
amoA-B	4.33E+5a	5.36E+5a	4.18E+5a	6.81E+5a	7.64E+5a	1.16E+6a
nirS	4.08E+6b	6.04E+6ab	5.34E+6ab	5.31E+6ab	6.00E+6ab	7.47E+6a
nirK	1.34E+6a	1.39E+6a	1.39E+6a	1.22E+6a	1.41E+6a	1.56E+6a
nifH	2.18E+5a	2.40E+5a	2.47E+5a	2.79E+5a	3.42E+5a	3.54E+5a
phoD	4.26E+7b	4.76E+7ab	6.10E+7ab	7.93E+7a	7.65E+7ab	7.06E+7ab
cbbM	8.57E+4a	7.52E+4a	1.09E+5a	1.07E+5a	1.25E+5a	1.49E+5a
chiA	3.68E+6b	3.65E+6b	3.60E+6b	3.55E+6b	4.68E+6ab	6.07E+6a
dsrB	5.79E+4a	4.28E+4a	4.79E+4a	4.75E+4a	5.49E+4a	7.52E+4a
Different letters mean significant differences between samples within rows (P < 0.05).
