# Supplementary material for: Enhanced soil function and health by soybean root microbial communities during in situ remediation of Cd-contaminated soil with the application of soil amendments
Source: mSystems. 2023 May 18;8(3):e01049-22. doi: 10.1128/msystems.01049-22 (PMC10308949; doi:10.1128/msystems.01049-22)
Supplement: TABLE S5 — Taxonomic information of key taxa in module 2. [file msystems.01049-22-s0010.csv]

Table 2 Taxonomic information of key taxa in module 2
Bacteria						Fungi					AMF			Nematode
zOTU	Phylum	Order	Family	Genus		zOTU	Phylum	Class	Order		zOTU	Genus		zOTU	Class	Order	Family	Genus
zOTU116	Proteobacteria	Sphingomounclassifieddales	Sphingomounclassifieddaceae	Sphingomounclassifieds		zOTU294	unclassified	unclassified	unclassified		zOTU131	Glomus		zOTU725	Chromadorea	Strongylida	Protostrongylidae	Parelaphostrongylus
zOTU872	Gemmatimounclassifieddetes	unclassified	unclassified	unclassified		zOTU476	unclassified	unclassified	unclassified		zOTU1795	Paraglomus		zOTU146	Enoplea	Dorylaimida	Longidoridae	Longidorus
zOTU1467	Acidobacteria	g:Gp25	unclassified	unclassified		zOTU696	unclassified	unclassified	unclassified		zOTU19	Paraglomus		zOTU121	Chromadorea	Rhabditida	Toxocaridae	Toxocara
zOTU501	Firmicutes	Clostridiales	Clostridiaceae_1	unclassified		zOTU568	Ascomycota	Pezizomycetes	Pezizales		zOTU452	Paraglomus		zOTU171	Chromadorea	Rhabditida	Pratylenchidae	Pratylenchus
zOTU129	Proteobacteria	Rhizobiales	Hyphomicrobiaceae	Rhodomicrobium		zOTU629	unclassified	unclassified	unclassified		zOTU446	Gigaspora		zOTU185	Chromadorea	Rhabditida	Pratylenchidae	Pratylenchus
zOTU377	Proteobacteria	Rhizobiales	Bradyrhizobiaceae	unclassified		zOTU400	unclassified	unclassified	unclassified		zOTU37	unclassified		zOTU465	Chromadorea	Rhabditida	Aphelenchoididae	Bursaphelenchus
zOTU82	Actinobacteria	Mycobacteriales	Mycobacteriaceae	Mycobacterium		zOTU272	Ascomycota	Sordariomycetes	Hypocreales		zOTU346	unclassified		zOTU808	Chromadorea	Rhabditida	Toxocaridae	Toxocara
zOTU2398	Firmicutes	unclassified	unclassified	unclassified		zOTU228	unclassified	unclassified	unclassified		zOTU153	Ambispora		zOTU394	Chromadorea	Rhabditida	Pratylenchidae	Pratylenchus
zOTU91	Actinobacteria	Propionibacteriales	Nocardioidaceae	unclassified		zOTU902	Ascomycota	Sordariomycetes	Sordariales		zOTU570	Glomus		zOTU837	Chromadorea	Rhabditida	Pratylenchidae	Pratylenchus
zOTU398	Actinobacteria	Propionibacteriales	Nocardioidaceae	unclassified		zOTU396	Ascomycota	unclassified	unclassified		zOTU119	Paraglomus		zOTU854	Chromadorea	Rhabditida	Aphelenchoididae	Bursaphelenchus
zOTU395	Actinobacteria	Pseudonocardiales	Pseudonocardiaceae	unclassified		zOTU1273	unclassified	unclassified	unclassified		zOTU453	Gigaspora		zOTU430	Chromadorea	Rhabditida	Pratylenchidae	Pratylenchus
zOTU157	Verrucomicrobia	g:Spartobacteria_genera_incertae_sedis	unclassified	unclassified		zOTU473	unclassified	unclassified	unclassified		zOTU352	Glomus		zOTU1379	Chromadorea	Strongylida	Heterorhabditidae	Heterorhabditis
zOTU1250	Verrucomicrobia	g:Spartobacteria_genera_incertae_sedis	unclassified	unclassified		zOTU164	unclassified	unclassified	unclassified		zOTU68	Glomus		zOTU682	Chromadorea	Rhabditida	Pratylenchidae	Pratylenchus
zOTU53	Verrucomicrobia	g:Spartobacteria_genera_incertae_sedis	unclassified	unclassified		zOTU191	unclassified	unclassified	unclassified		zOTU311	Ambispora		zOTU742	Chromadorea	Rhabditida	Steinernematidae	Steinernema
zOTU269	Acidobacteria	g:Gp6	unclassified	unclassified		zOTU597	unclassified	unclassified	unclassified		zOTU303	Glomus		zOTU150	Chromadorea	Rhabditida	Anisakidae	Contracaecum
zOTU294	Gemmatimounclassifieddetes	Gemmatimounclassifieddales	Gemmatimounclassifieddaceae	unclassified		zOTU564	unclassified	unclassified	unclassified		zOTU409	Gigaspora		zOTU1815	Chromadorea	Rhabditida	Steinernematidae	Steinernema
zOTU449	Proteobacteria	unclassified	unclassified	unclassified		zOTU484	unclassified	unclassified	unclassified		zOTU35	unclassified		zOTU483	Chromadorea	Rhabditida	Pratylenchidae	Pratylenchus
zOTU471	Chloroflexi	unclassified	unclassified	unclassified		zOTU268	unclassified	unclassified	unclassified		zOTU276	Ambispora		zOTU1040	Chromadorea	Rhabditida	Pratylenchidae	Pratylenchus
zOTU678	unclassified	unclassified	unclassified	unclassified		zOTU51	unclassified	unclassified	unclassified		zOTU368	Glomus		zOTU524	Chromadorea	Rhabditida	Raphidascarididae	Hysterothylacium
zOTU1427	unclassified	unclassified	unclassified	unclassified		zOTU1078	Ascomycota	unclassified	unclassified		zOTU80	Glomus		zOTU2230	Chromadorea	Rhabditida	Pratylenchidae	Pratylenchus
zOTU913	Verrucomicrobia	g:Subdivision3_genera_incertae_sedis	unclassified	unclassified		zOTU665	unclassified	unclassified	unclassified		zOTU90	Glomus		zOTU561	Chromadorea	Rhabditida	Onchocercidae	Brugia
zOTU1366	Acidobacteria	g:Gp7	unclassified	unclassified		zOTU359	Olpidiomycota	Olpidiomycetes	Olpidiales		zOTU569	Paraglomus		zOTU2657	Chromadorea	Rhabditida	Anisakidae	Pseudoterranova
zOTU18	Proteobacteria	Rhizobiales	Bradyrhizobiaceae	unclassified		zOTU283	unclassified	unclassified	unclassified		zOTU259	Glomus		zOTU411	Chromadorea	Rhabditida	Onchocercidae	Brugia
zOTU137	Proteobacteria	unclassified	unclassified	unclassified		zOTU1076	unclassified	unclassified	unclassified		zOTU20	Glomus		zOTU838	Chromadorea	Rhabditida	Steinernematidae	Steinernema
zOTU47	Proteobacteria	Desulfuromounclassifieddales	Geobacteraceae	Geobacter		zOTU772	unclassified	unclassified	unclassified		zOTU159	unclassified		zOTU225	Chromadorea	Rhabditida	Raphidascarididae	Hysterothylacium
zOTU427	unclassified	unclassified	unclassified	unclassified		zOTU509	unclassified	unclassified	unclassified		zOTU505	Gigaspora sp.		zOTU840	Chromadorea	Rhabditida	Belonolaimidae	Belonolaimus
zOTU959	unclassified	unclassified	unclassified	unclassified		zOTU506	Ascomycota	Pezizomycetes	Pezizales		zOTU58	Ambispora		zOTU356	Chromadorea	Rhabditida	Aphelenchoididae	Bursaphelenchus
zOTU535	Igunclassifiedvibacteriae	Igunclassifiedvibacteriales	Igunclassifiedvibacteriaceae	unclassified		zOTU380	unclassified	unclassified	unclassified		zOTU485	unclassified		zOTU306	Chromadorea	Rhabditida	Pratylenchidae	Pratylenchus
zOTU383	Verrucomicrobia	unclassified	unclassified	unclassified		zOTU596	Olpidiomycota	Olpidiomycetes	Olpidiales		zOTU223	Ambispora		zOTU957	Chromadorea	Rhabditida	Pratylenchidae	Pratylenchus
zOTU994	Proteobacteria	unclassified	unclassified	unclassified		zOTU332	unclassified	unclassified	unclassified		zOTU478	Claroideoglomus		zOTU1013	Chromadorea	Rhabditida	Aphelenchoididae	Bursaphelenchus
zOTU81	Proteobacteria	Rhizobiales	Methylocystaceae	unclassified		zOTU115	unclassified	unclassified	unclassified		zOTU553	Ambispora leptoticha		zOTU1980	Chromadorea	Rhabditida	Aphelenchoididae	Bursaphelenchus
zOTU1446	Firmicutes	Bacillales	Bacillaceae_1	unclassified		zOTU124	unclassified	unclassified	unclassified		zOTU31	Paraglomus		zOTU538	Chromadorea	Rhabditida	Pratylenchidae	Pratylenchus
zOTU86	Acidobacteria	g:Gp18	unclassified	unclassified		zOTU489	unclassified	unclassified	unclassified		zOTU338	Gigaspora		zOTU5	Chromadorea	Rhabditida	Pratylenchidae	Pratylenchus
zOTU537	Planctomycetes	Planctomycetales	Isosphaeraceae	unclassified		zOTU159	unclassified	unclassified	unclassified		zOTU57	unclassified		zOTU89	Chromadorea	Rhabditida	Pratylenchidae	Pratylenchus
zOTU897	Acidobacteria	g:Gp4	unclassified	unclassified		zOTU878	Ascomycota	unclassified	unclassified		zOTU600	Glomus		zOTU942	Chromadorea	Rhabditida	Raphidascarididae	Hysterothylacium
zOTU288	Verrucomicrobia	g:Subdivision3_genera_incertae_sedis	unclassified	unclassified		zOTU217	unclassified	unclassified	unclassified		zOTU583	Glomus		zOTU505	Chromadorea	Rhabditida	Anisakidae	Contracaecum
zOTU1216	Planctomycetes	Planctomycetales	Isosphaeraceae	unclassified		zOTU852	unclassified	unclassified	unclassified		zOTU416	Glomus		zOTU480	Chromadorea	Rhabditida	Raphidascarididae	Hysterothylacium
zOTU329	unclassified	unclassified	unclassified	unclassified		zOTU349	unclassified	unclassified	unclassified		zOTU245	Gigaspora		zOTU589	Chromadorea	Strongylida	Chabertiidae	Oesophagostomum
zOTU500	Proteobacteria	unclassified	unclassified	unclassified		zOTU278	unclassified	unclassified	unclassified		zOTU404	Glomus		zOTU785	Chromadorea	Rhabditida	Toxocaridae	Toxocara
zOTU867	unclassified	unclassified	unclassified	unclassified		zOTU566	unclassified	unclassified	unclassified		zOTU559	Paraglomus		zOTU680	Chromadorea	Rhabditida	Pratylenchidae	Pratylenchus
zOTU1135	Proteobacteria	Myxococcales	Polyangiaceae	unclassified		zOTU486	unclassified	unclassified	unclassified		zOTU333	Scutellospora		zOTU1219	Chromadorea	Rhabditida	Aphelenchoididae	Bursaphelenchus
zOTU5	Proteobacteria	Rhizobiales	Hyphomicrobiaceae	unclassified		zOTU303	unclassified	unclassified	unclassified		zOTU387	unclassified		zOTU607	Chromadorea	Strongylida	Heterorhabditidae	Heterorhabditis
zOTU213	unclassified	unclassified	unclassified	unclassified		zOTU581	unclassified	unclassified	unclassified		zOTU74	Paraglomus		zOTU1111	Chromadorea	Rhabditida	Onchocercidae	Dirofilaria
zOTU1218	unclassified	unclassified	unclassified	unclassified		zOTU179	Basidiomycota	Agaricomycetes	Agaricales		zOTU41	Paraglomus		zOTU466	Chromadorea	Rhabditida	Toxocaridae	Toxocara
zOTU1880	Acidobacteria	g:Gp6	unclassified	unclassified		zOTU409	Basidiomycota	Agaricomycetes	Agaricales		zOTU173	unclassified		zOTU1347	Chromadorea	Rhabditida	Raphidascarididae	Hysterothylacium
zOTU136	Acidobacteria	g:Gp17	unclassified	unclassified		zOTU576	unclassified	unclassified	unclassified		zOTU440	Gigaspora		zOTU498	Chromadorea	Rhabditida	Pratylenchidae	Pratylenchus
zOTU1123	unclassified	unclassified	unclassified	unclassified		zOTU419	unclassified	unclassified	unclassified		zOTU435	Ambispora		zOTU570	Chromadorea	Rhabditida	Pratylenchidae	Pratylenchus
zOTU296	Firmicutes	Bacillales	Planococcaceae	unclassified		zOTU474	unclassified	unclassified	unclassified		zOTU494	Glomus		zOTU32	Chromadorea	Rhabditida	Pratylenchidae	Pratylenchus
zOTU1563	Acidobacteria	g:Gp7	unclassified	unclassified		zOTU450	unclassified	unclassified	unclassified		zOTU129	Glomus		zOTU40	Chromadorea	Rhabditida	Pratylenchidae	Pratylenchus
zOTU79	Proteobacteria	Rhizobiales	Bradyrhizobiaceae	unclassified		zOTU285	Ascomycota	Dothideomycetes	unclassified		zOTU106	Glomus		zOTU728	Chromadorea	Rhabditida	Pratylenchidae	Pratylenchus
zOTU1315	unclassified	unclassified	unclassified	unclassified		zOTU167	Ascomycota	Dothideomycetes	unclassified		zOTU514	Paraglomus		zOTU1086	Chromadorea	Rhabditida	Anisakidae	Contracaecum
zOTU492	unclassified	unclassified	unclassified	unclassified		zOTU845	unclassified	unclassified	unclassified		zOTU36	Claroideoglomus		zOTU215	Chromadorea	Rhabditida	Toxocaridae	Toxocara
zOTU358	Proteobacteria	unclassified	Myxococcaceae	Aggregicoccus		zOTU213	Ascomycota	unclassified	unclassified		zOTU497	Scutellospora		zOTU507	Chromadorea	Strongylida	Heterorhabditidae	Heterorhabditis
zOTU1191	Actinobacteria	unclassified	unclassified	unclassified		zOTU644	Ascomycota	unclassified	unclassified		zOTU248	unclassified		zOTU1816	Chromadorea	Rhabditida	Steinernematidae	Steinernema
zOTU335	Proteobacteria	unclassified	unclassified	unclassified		zOTU197	Basidiomycota	Agaricomycetes	Agaricales		zOTU39	Ambispora		zOTU14	Chromadorea	Rhabditida	Pratylenchidae	Pratylenchus
zOTU619	unclassified	unclassified	unclassified	unclassified		zOTU328	Basidiomycota	Agaricomycetes	Agaricales		zOTU479	Ambispora		zOTU427	Chromadorea	Strongylida	Heterorhabditidae	Heterorhabditis
zOTU403	Acidobacteria	g:Gp3	unclassified	unclassified		zOTU642	unclassified	unclassified	unclassified		zOTU504	Glomus		zOTU525	Chromadorea	Rhabditida	Steinernematidae	Steinernema
zOTU855	Proteobacteria	Desulfuromounclassifieddales	Geobacteraceae	Geobacter		zOTU321	Basidiomycota	Agaricomycetes	Agaricales					zOTU385	Chromadorea	Strongylida	Heterorhabditidae	Heterorhabditis
zOTU21	unclassified	unclassified	unclassified	unclassified		zOTU516	unclassified	unclassified	unclassified					zOTU312	Chromadorea	Strongylida	Heterorhabditidae	Heterorhabditis
zOTU221	Proteobacteria	Rhizobiales	Bradyrhizobiaceae	unclassified		zOTU248	Ascomycota	Eurotiomycetes	Eurotiales					zOTU1948	Chromadorea	Rhabditida	Pratylenchidae	Pratylenchus
zOTU1781	Proteobacteria	unclassified	unclassified	unclassified		zOTU136	Ascomycota	Sordariomycetes	Hypocreales					zOTU1603	Chromadorea	Strongylida	Heterorhabditidae	Heterorhabditis
zOTU465	Proteobacteria	Rhizobiales	Kaistiaceae	unclassified		zOTU398	unclassified	unclassified	unclassified					zOTU666	Chromadorea	Rhabditida	Pratylenchidae	Pratylenchus
zOTU1544	Proteobacteria	unclassified	unclassified	unclassified		zOTU627	unclassified	unclassified	unclassified					zOTU1106	Chromadorea	Rhabditida	Pratylenchidae	Pratylenchus
zOTU1619	Proteobacteria	Myxococcales	Myxococcaceae	unclassified		zOTU598	Ascomycota	unclassified	unclassified					zOTU704	Chromadorea	Rhabditida	Pratylenchidae	Pratylenchus
zOTU7	Firmicutes	Bacillales	unclassified	unclassified		zOTU169	unclassified	unclassified	unclassified					zOTU890	Chromadorea	Rhabditida	Steinernematidae	Steinernema
zOTU254	Planctomycetes	Planctomycetales	Isosphaeraceae	unclassified		zOTU546	unclassified	unclassified	unclassified					zOTU1547	Chromadorea	Rhabditida	Pratylenchidae	Pratylenchus
zOTU93	Planctomycetes	Planctomycetales	Isosphaeraceae	unclassified		zOTU259	Ascomycota	Sordariomycetes	Hypocreales					zOTU1747	Chromadorea	Rhabditida	Anisakidae	Contracaecum
zOTU301	Thaumarchaeota	f:Nitrososphaeraceae	g:Nitrososphaera	unclassified		zOTU112	unclassified	unclassified	unclassified					zOTU797	Chromadorea	Rhabditida	Steinernematidae	Steinernema
zOTU1028	Firmicutes	Clostridiales	Clostridiaceae_1	unclassified		zOTU156	unclassified	unclassified	unclassified					zOTU355	Enoplea	Dorylaimida	Longidoridae	Xiphinema
zOTU43	Proteobacteria	Rhizobiales	Hyphomicrobiaceae	unclassified		zOTU615	unclassified	unclassified	unclassified					zOTU695	Chromadorea	Rhabditida	Pratylenchidae	Pratylenchus
zOTU1209	Proteobacteria	unclassified	unclassified	unclassified		zOTU10	Ascomycota	Sordariomycetes	Sordariales					zOTU533	Chromadorea	Strongylida	Heterorhabditidae	Heterorhabditis
zOTU54	Proteobacteria	Rhizobiales	unclassified	unclassified		zOTU195	Ascomycota	unclassified	unclassified					zOTU523	Chromadorea	Rhabditida	Pratylenchidae	Pratylenchus
zOTU411	Acidobacteria	unclassified	unclassified	unclassified		zOTU326	Ascomycota	unclassified	unclassified					zOTU287	Chromadorea	Strongylida	Haemonchidae	Haemonchus
zOTU1617	Proteobacteria	unclassified	Myxococcaceae	Aggregicoccus		zOTU487	Ascomycota	Sordariomycetes	Sordariales					zOTU2396	Chromadorea	Strongylida	Heterorhabditidae	Heterorhabditis
zOTU389	Proteobacteria	unclassified	unclassified	unclassified		zOTU257	Ascomycota	Dothideomycetes	unclassified					zOTU61	Chromadorea	Strongylida	Haemonchidae	Haemonchus
zOTU361	Proteobacteria	unclassified	unclassified	unclassified		zOTU347	unclassified	unclassified	unclassified					zOTU2438	Chromadorea	Strongylida	Heterorhabditidae	Heterorhabditis
zOTU517	unclassified	unclassified	unclassified	unclassified		zOTU632	unclassified	unclassified	unclassified					zOTU734	Chromadorea	Strongylida	Heterorhabditidae	Heterorhabditis
zOTU972	Proteobacteria	Desulfobacterales	Desulfobacteraceae	unclassified		zOTU60	unclassified	unclassified	unclassified					zOTU772	Chromadorea	Strongylida	Heterorhabditidae	Heterorhabditis
zOTU1095	Proteobacteria	unclassified	Myxococcaceae	unclassified		zOTU92	Ascomycota	unclassified	unclassified					zOTU301	Chromadorea	Rhabditida	Aphelenchoididae	Bursaphelenchus
zOTU1390	Proteobacteria	unclassified	unclassified	unclassified		zOTU66	unclassified	unclassified	unclassified					zOTU1365	Chromadorea	Strongylida	Heterorhabditidae	Heterorhabditis
zOTU1485	Proteobacteria	Caulobacterales	Caulobacteraceae	Brevundimounclassifieds		zOTU145	unclassified	unclassified	unclassified					zOTU1275	Chromadorea	Rhabditida	Pratylenchidae	Pratylenchus
zOTU614	Chloroflexi	Aunclassifiederolineales	Aunclassifiederolineaceae	unclassified		zOTU320	Ascomycota	Sordariomycetes	Hypocreales					zOTU217	Chromadorea	Rhabditida	Steinernematidae	Steinernema
zOTU1069	Proteobacteria	unclassified	unclassified	unclassified		zOTU354	unclassified	unclassified	unclassified					zOTU180	Chromadorea	Rhabditida	Pratylenchidae	Pratylenchus
zOTU1273	Verrucomicrobia	g:Subdivision3_genera_incertae_sedis	unclassified	unclassified		zOTU116	Ascomycota	Sordariomycetes	Hypocreales					zOTU871	Chromadorea	Rhabditida	Gunclassifiedthostomatidae	Gunclassifiedthostoma
zOTU714	unclassified	unclassified	unclassified	unclassified		zOTU29	Ascomycota	Sordariomycetes	Sordariales					zOTU459	Enoplea	Triplonchida	Trichodoridae	Trichodorus
zOTU745	unclassified	unclassified	unclassified	unclassified		zOTU98	Ascomycota	Sordariomycetes	Hypocreales					zOTU711	Chromadorea	Rhabditida	Pratylenchidae	Pratylenchus
zOTU986	Acidobacteria	unclassified	unclassified	unclassified		zOTU39	Ascomycota	Sordariomycetes	Hypocreales					zOTU485	Chromadorea	Rhabditida	Onchocercidae	Brugia
zOTU513	Igunclassifiedvibacteriae	Igunclassifiedvibacteriales	Igunclassifiedvibacteriaceae	unclassified		zOTU365	Ascomycota	Eurotiomycetes	Eurotiales					zOTU291	Chromadorea	Strongylida	Heterorhabditidae	Heterorhabditis
zOTU610	unclassified	unclassified	unclassified	unclassified		zOTU538	unclassified	unclassified	unclassified					zOTU601	Chromadorea	Rhabditida	Raphidascarididae	Hysterothylacium
zOTU369	Verrucomicrobia	g:Subdivision3_genera_incertae_sedis	unclassified	unclassified		zOTU120	Ascomycota	Dothideomycetes	Venturiales					zOTU805	Chromadorea	Rhabditida	Onchocercidae	Acanthocheilonema
zOTU210	Actinobacteria	unclassified	unclassified	unclassified		zOTU287	Ascomycota	Sordariomycetes	Hypocreales					zOTU1804	Chromadorea	Rhabditida	Aphelenchoididae	Bursaphelenchus
zOTU1555	Actinobacteria	Solirubrobacterales	unclassified	unclassified		zOTU154	Ascomycota	Sordariomycetes	unclassified					zOTU691	Chromadorea	Rhabditida	Pratylenchidae	Pratylenchus
zOTU1367	Proteobacteria	unclassified	unclassified	unclassified		zOTU562	unclassified	unclassified	unclassified					zOTU1023	Chromadorea	Rhabditida	Onchocercidae	Brugia
zOTU1110	Bacteroidetes	unclassified	unclassified	unclassified		zOTU247	Ascomycota	Sordariomycetes	Hypocreales					zOTU436	Chromadorea	Strongylida	Heterorhabditidae	Heterorhabditis
zOTU1026	unclassified	unclassified	unclassified	unclassified		zOTU138	Ascomycota	Sordariomycetes	Sordariales					zOTU1514	Chromadorea	Rhabditida	Steinernematidae	Steinernema
zOTU1525	unclassified	unclassified	unclassified	unclassified		zOTU54	Ascomycota	Sordariomycetes	Sordariales					zOTU433	Chromadorea	Rhabditida	Pratylenchidae	Pratylenchus
zOTU875	Actinobacteria	Mycobacteriales	Mycobacteriaceae	Mycobacterium		zOTU370	unclassified	unclassified	unclassified					zOTU93	Chromadorea	Rhabditida	Pratylenchidae	Pratylenchus
zOTU511	Acidobacteria	g:Gp25	unclassified	unclassified		zOTU602	Ascomycota	unclassified	unclassified					zOTU821	Chromadorea	Rhabditida	Toxocaridae	Toxocara
zOTU209	Acidobacteria	g:Gp7	unclassified	unclassified										zOTU877	Chromadorea	Rhabditida	Pratylenchidae	Pratylenchus
zOTU1803	unclassified	unclassified	unclassified	unclassified										zOTU613	Chromadorea	Rhabditida	Pratylenchidae	Pratylenchus
zOTU68	Proteobacteria	unclassified	Sphingomounclassifieddaceae	unclassified										zOTU857	Chromadorea	Rhabditida	Pratylenchidae	Pratylenchus
zOTU1754	Proteobacteria	unclassified	unclassified	unclassified										zOTU350	Chromadorea	Rhabditida	Pratylenchidae	Pratylenchus
zOTU29	Proteobacteria	unclassified	Sphingomounclassifieddaceae	unclassified										zOTU235	Chromadorea	Rhabditida	Pratylenchidae	Pratylenchus
zOTU810	Proteobacteria	unclassified	unclassified	unclassified										zOTU583	Chromadorea	Rhabditida	Pratylenchidae	Pratylenchus
zOTU1383	Proteobacteria	unclassified	Myxococcaceae	Aggregicoccus										zOTU1631	Chromadorea	Rhabditida	Steinernematidae	Steinernema
zOTU152	Proteobacteria	unclassified	unclassified	unclassified										zOTU147	Chromadorea	Rhabditida	Pratylenchidae	Pratylenchus
zOTU295	Proteobacteria	unclassified	unclassified	unclassified										zOTU992	Chromadorea	Rhabditida	Pratylenchidae	Pratylenchus
zOTU282	Proteobacteria	unclassified	Sphingomounclassifieddaceae	Sphingomounclassifieds										zOTU192	Chromadorea	Rhabditida	Pratylenchidae	Pratylenchus
zOTU264	Proteobacteria	unclassified	Myxococcaceae	unclassified										zOTU755	Chromadorea	Strongylida	Angiostrongylidae	Angiostrongylus
zOTU1691	Proteobacteria	unclassified	unclassified	unclassified										zOTU722	Chromadorea	Strongylida	Angiostrongylidae	Angiostrongylus
zOTU885	Proteobacteria	unclassified	unclassified	unclassified										zOTU1512	Chromadorea	Rhabditida	Onchocercidae	Dirofilaria
zOTU1625	Proteobacteria	unclassified	unclassified	unclassified										zOTU663	Enoplea	Dorylaimida	Longidoridae	Longidorus
zOTU545	Proteobacteria	unclassified	Sphingomounclassifieddaceae	unclassified										zOTU90	Chromadorea	Rhabditida	Pratylenchidae	Pratylenchus
zOTU2068	Actinobacteria	unclassified	unclassified	unclassified										zOTU348	Chromadorea	Rhabditida	Pratylenchidae	Pratylenchus
zOTU56	Proteobacteria	unclassified	unclassified	unclassified										zOTU282	Chromadorea	Rhabditida	Anisakidae	Contracaecum
zOTU414	Firmicutes	Bacillales	Paenibacillaceae_1	Paenibacillus										zOTU2201	Chromadorea	Rhabditida	Pratylenchidae	Pratylenchus
zOTU143	Proteobacteria	unclassified	unclassified	unclassified										zOTU582	Chromadorea	Rhabditida	Anisakidae	Anisakis
zOTU125	Proteobacteria	Rhizobiales	Hyphomicrobiaceae	Rhodomicrobium										zOTU1803	Chromadorea	Rhabditida	Onchocercidae	Dirofilaria
zOTU835	Firmicutes	Bacillales	Paenibacillaceae_1	Paenibacillus										zOTU464	Chromadorea	Rhabditida	Onchocercidae	Acanthocheilonema
zOTU196	Firmicutes	Clostridiales	Clostridiaceae_1	Clostridium_sensu_stricto										zOTU535	Chromadorea	Rhabditida	Pratylenchidae	Pratylenchus
zOTU551	Proteobacteria	unclassified	unclassified	unclassified										zOTU2261	Chromadorea	Rhabditida	Pratylenchidae	Pratylenchus
zOTU206	Actinobacteria	Gaiellales	Gaiellaceae	Gaiella										zOTU930	Chromadorea	Rhabditida	Anisakidae	Contracaecum
zOTU476	Proteobacteria	Rhizobiales	Hyphomicrobiaceae	Rhodomicrobium										zOTU1041	Chromadorea	Rhabditida	Pratylenchidae	Pratylenchus
zOTU109	Acidobacteria	g:Gp6	unclassified	unclassified										zOTU596	Chromadorea	Rhabditida	Pratylenchidae	Pratylenchus
zOTU8	Actinobacteria	Mycobacteriales	Mycobacteriaceae	Mycobacterium										zOTU140	Chromadorea	Rhabditida	Pratylenchidae	Pratylenchus
zOTU200	Proteobacteria	unclassified	unclassified	unclassified										zOTU633	Chromadorea	Rhabditida	Anisakidae	Contracaecum
zOTU17	Proteobacteria	Rhizobiales	unclassified	unclassified										zOTU1	Chromadorea	Rhabditida	Onchocercidae	Dirofilaria
zOTU273	Planctomycetes	Planctomycetales	Isosphaeraceae	unclassified										zOTU2214	Chromadorea	Rhabditida	Pratylenchidae	Pratylenchus
zOTU1094	Proteobacteria	Rhodospirillales	Sphingomounclassifieddaceae	Sphingomounclassifieds										zOTU2364	Chromadorea	Rhabditida	Pratylenchidae	Pratylenchus
zOTU1286	Acidobacteria	g:Gp4	unclassified	unclassified										zOTU59	Chromadorea	Rhabditida	Anisakidae	Contracaecum
zOTU698	unclassified	unclassified	unclassified	unclassified
zOTU1023	unclassified	unclassified	unclassified	unclassified
zOTU687	Proteobacteria	unclassified	unclassified	unclassified
zOTU1904	Proteobacteria	unclassified	unclassified	unclassified
zOTU555	Acidobacteria	g:Candidatus_Solibacter	unclassified	unclassified
zOTU104	Chloroflexi	unclassified	unclassified	unclassified
zOTU993	Proteobacteria	unclassified	Myxococcaceae	unclassified
zOTU506	Firmicutes	Bacillales	Alicyclobacillaceae	Tumebacillus
zOTU208	Proteobacteria	Acidiferrobacterales	Acidiferrobacteraceae	unclassified
zOTU293	Proteobacteria	Rhizobiales	Bradyrhizobiaceae	unclassified
zOTU2289	Actinobacteria	Mycobacteriales	Mycobacteriaceae	Mycobacterium
zOTU790	unclassified	unclassified	unclassified	unclassified
zOTU689	Proteobacteria	Rhizobiales	Bradyrhizobiaceae	unclassified
zOTU466	Actinobacteria	unclassified	unclassified	unclassified
zOTU320	unclassified	unclassified	unclassified	unclassified
zOTU154	unclassified	unclassified	unclassified	unclassified
zOTU1720	Aminiceunclassifiedntes	unclassified	unclassified	unclassified
zOTU204	Acidobacteria	g:Gp7	unclassified	unclassified
zOTU880	Proteobacteria	Acidiferrobacterales	Acidiferrobacteraceae	unclassified
zOTU1126	Proteobacteria	Myxococcales	unclassified	unclassified
zOTU866	Firmicutes	Bacillales	Bacillaceae_1	unclassified
zOTU271	Proteobacteria	Rhizobiales	Bradyrhizobiaceae	unclassified
zOTU1508	Acidobacteria	unclassified	unclassified	unclassified
zOTU966	Proteobacteria	unclassified	unclassified	unclassified
zOTU988	unclassified	unclassified	unclassified	unclassified
zOTU577	Proteobacteria	Myxococcales	unclassified	unclassified
zOTU1318	Planctomycetes	Planctomycetales	Isosphaeraceae	unclassified
zOTU1039	Acidobacteria	g:Gp25	unclassified	unclassified
zOTU851	Actinobacteria	unclassified	unclassified	unclassified
zOTU817	Chloroflexi	unclassified	unclassified	unclassified
zOTU350	unclassified	unclassified	unclassified	unclassified
zOTU1559	Proteobacteria	unclassified	Sphingomounclassifieddaceae	unclassified
zOTU189	Acidobacteria	g:Gp18	unclassified	unclassified
zOTU367	Planctomycetes	Planctomycetales	Isosphaeraceae	unclassified
zOTU673	Planctomycetes	Planctomycetales	Isosphaeraceae	unclassified
zOTU637	Acidobacteria	g:Gp25	unclassified	unclassified
zOTU1681	Acidobacteria	g:Gp25	unclassified	unclassified
zOTU168	Planctomycetes	Planctomycetales	Isosphaeraceae	unclassified
zOTU1363	Acidobacteria	g:Gp6	unclassified	unclassified
zOTU187	Acidobacteria	g:Gp4	unclassified	unclassified
zOTU443	Proteobacteria	unclassified	unclassified	unclassified
zOTU1133	Acidobacteria	g:Gp6	unclassified	unclassified
zOTU1050	Acidobacteria	g:Gp7	unclassified	unclassified
zOTU455	Firmicutes	Bacillales	unclassified	unclassified
zOTU1777	Acidobacteria	g:Gp6	unclassified	unclassified
zOTU1309	unclassified	unclassified	unclassified	unclassified
zOTU1071	Proteobacteria	unclassified	unclassified	unclassified
zOTU1001	Proteobacteria	unclassified	Sphingomounclassifieddaceae	Sphingomounclassifieds
zOTU1189	Proteobacteria	Myxococcales	unclassified	unclassified
zOTU1668	Proteobacteria	unclassified	unclassified	unclassified
zOTU1447	Acidobacteria	Blastocatellales	Blastocatellaceae	unclassified
zOTU1016	Proteobacteria	unclassified	unclassified	unclassified
zOTU442	Actinobacteria	Solirubrobacterales	unclassified	unclassified
zOTU532	Bacteroidetes	Sphingobacteriales	Sphingobacteriaceae	Daejeonella
zOTU1533	unclassified	unclassified	unclassified	unclassified
zOTU34	Actinobacteria	Gaiellales	Gaiellaceae	Gaiella
zOTU820	Acidobacteria	g:Gp3	unclassified	unclassified
zOTU275	Proteobacteria	Gammaproteobacteria_incertae_sedis	g:Acidibacter	unclassified
zOTU3101	Actinobacteria	Pseudonocardiales	Pseudonocardiaceae	unclassified
zOTU1125	unclassified	unclassified	unclassified	unclassified
zOTU219	unclassified	unclassified	unclassified	unclassified
zOTU493	Verrucomicrobia	g:Spartobacteria_genera_incertae_sedis	unclassified	unclassified
zOTU1465	Proteobacteria	unclassified	unclassified	unclassified
zOTU775	Acidobacteria	Blastocatellales	Blastocatellaceae	unclassified
zOTU1188	unclassified	unclassified	unclassified	unclassified
zOTU1056	Bacteroidetes	unclassified	unclassified	unclassified
zOTU1203	Proteobacteria	Burkholderiales	Comamounclassifieddaceae	unclassified
zOTU497	Firmicutes	Clostridiales	Clostridiaceae_1	Clostridium_sensu_stricto
zOTU1456	Planctomycetes	Planctomycetales	Isosphaeraceae	unclassified
zOTU547	Planctomycetes	Planctomycetales	Isosphaeraceae	unclassified
zOTU2449	Proteobacteria	unclassified	Myxococcaceae	Aggregicoccus
zOTU870	unclassified	unclassified	unclassified	unclassified
zOTU1469	Planctomycetes	Pirellulales	unclassified	unclassified
zOTU940	Acidobacteria	g:Gp11	unclassified	unclassified
zOTU983	Proteobacteria	Rhizobiales	unclassified	unclassified
zOTU1556	Proteobacteria	Sphingomounclassifieddales	Sphingomounclassifieddaceae	Sphingomounclassifieds
zOTU1276	Acidobacteria	g:Gp5	unclassified	unclassified
zOTU606	Firmicutes	Bacillales	Paenibacillaceae_1	Paenibacillus
zOTU716	Firmicutes	Clostridiales	Clostridiaceae_1	Clostridium_sensu_stricto
zOTU1638	Proteobacteria	unclassified	unclassified	unclassified
zOTU1043	Acidobacteria	unclassified	unclassified	unclassified
zOTU384	unclassified	unclassified	unclassified	unclassified
zOTU1407	Proteobacteria	Syntrophobacterales	Syntrophobacteraceae	unclassified
zOTU1149	Acidobacteria	g:Gp1	unclassified	unclassified
zOTU326	Proteobacteria	unclassified	unclassified	unclassified
zOTU642	Actinobacteria	unclassified	unclassified	unclassified
zOTU161	unclassified	unclassified	unclassified	unclassified
zOTU436	Firmicutes	Bacillales	unclassified	unclassified
zOTU874	Cyanobacteria/Chloroplast	f:Chloroplast	g:Bacillariophyta	unclassified
zOTU663	unclassified	unclassified	unclassified	unclassified
zOTU101	Gemmatimounclassifieddetes	Gemmatimounclassifieddales	Gemmatimounclassifieddaceae	unclassified
zOTU661	Chloroflexi	unclassified	unclassified	unclassified
zOTU1466	Acidobacteria	g:Gp22	unclassified	unclassified
zOTU378	Firmicutes	Bacillales	Bacillaceae_1	unclassified
zOTU1292	Proteobacteria	unclassified	unclassified	unclassified
zOTU1957	Proteobacteria	unclassified	unclassified	unclassified
zOTU1234	Firmicutes	Bacillales	Alicyclobacillaceae	Tumebacillus
zOTU1106	unclassified	unclassified	unclassified	unclassified
zOTU1155	Cyanobacteria/Chloroplast	f:Chloroplast	g:Bacillariophyta	unclassified
zOTU1222	Nitrospirae	Nitrospirales	Nitrospiraceae	Nitrospira
zOTU598	Proteobacteria	Syntrophobacterales	Syntrophobacteraceae	unclassified
zOTU92	Firmicutes	Bacillales	unclassified	unclassified
zOTU1524	Proteobacteria	Acidiferrobacterales	Acidiferrobacteraceae	Sulfuricaulis
zOTU102	Firmicutes	Bacillales	unclassified	unclassified
zOTU90	Actinobacteria	Propionibacteriales	Nocardioidaceae	Nocardioides
zOTU1365	Proteobacteria	Burkholderiales	Oxalobacteraceae	unclassified
zOTU1828	Acidobacteria	g:Gp17	unclassified	unclassified
zOTU255	Cyanobacteria/Chloroplast	unclassified	unclassified	unclassified
zOTU541	Firmicutes	Bacillales	Alicyclobacillaceae	Tumebacillus
zOTU1192	Nitrospirae	Nitrospirales	Nitrospiraceae	Nitrospira
zOTU1654	Proteobacteria	unclassified	unclassified	unclassified
zOTU1263	Firmicutes	Clostridiales	Clostridiaceae_1	Clostridium_sensu_stricto
zOTU1025	unclassified	unclassified	unclassified	unclassified
zOTU1080	Firmicutes	Clostridiales	Clostridiaceae_1	Clostridium_sensu_stricto
zOTU831	Actinobacteria	unclassified	unclassified	unclassified
zOTU580	Planctomycetes	Pirellulales	unclassified	unclassified
zOTU1197	unclassified	unclassified	unclassified	unclassified
zOTU950	Chloroflexi	unclassified	unclassified	unclassified
zOTU1313	Actinobacteria	unclassified	unclassified	unclassified
zOTU1527	unclassified	unclassified	unclassified	unclassified
zOTU1312	Verrucomicrobia	g:Subdivision3_genera_incertae_sedis	unclassified	unclassified
zOTU613	Proteobacteria	unclassified	unclassified	unclassified
zOTU1074	Firmicutes	Bacillales	Planococcaceae	unclassified
zOTU785	Chloroflexi	Aunclassifiederolineales	Aunclassifiederolineaceae	unclassified
zOTU448	Firmicutes	Clostridiales	Clostridiaceae_1	Clostridium_sensu_stricto
zOTU702	unclassified	unclassified	unclassified	unclassified
zOTU1610	Acidobacteria	g:Gp1	unclassified	unclassified
zOTU1586	Actinobacteria	Solirubrobacterales	unclassified	unclassified
zOTU929	Bacteroidetes	Cytophagales	unclassified	unclassified
zOTU1081	Acidobacteria	g:Gp6	unclassified	unclassified
zOTU1512	Proteobacteria	unclassified	Myxococcaceae	Aggregicoccus
zOTU1493	Proteobacteria	Rhizobiales	Bradyrhizobiaceae	unclassified
zOTU1615	Proteobacteria	Methylococcales	Methylococcaceae	unclassified
zOTU599	Actinobacteria	unclassified	unclassified	unclassified
zOTU1182	Verrucomicrobia	g:Spartobacteria_genera_incertae_sedis	unclassified	unclassified
zOTU165	Firmicutes	Lactobacillales	Enterococcaceae	Enterococcus
zOTU708	Proteobacteria	Rhodospirillales	Azospirillaceae	unclassified
zOTU667	Proteobacteria	unclassified	unclassified	unclassified
zOTU1439	Acidobacteria	unclassified	unclassified	unclassified
zOTU1213	Acidobacteria	g:Gp7	unclassified	unclassified
